# Supplementary material for: High Prevalence of Atrial Fibrillation in a Lithuanian Stroke Patient Cohort
Source: Medicina (Kaunas). 2022 Jun 14;58(6):800. doi: 10.3390/medicina58060800 (PMC9230037; doi:10.3390/medicina58060800)
Supplement: Supplementary file 1 [file medicina-58-00800-s001.zip]

Archive with 1 entries (1 files):
- medicina-1739494-supplementary.pdf
